# Supplementary material for: MinION-Based DNA Barcoding of Preserved and Non-Invasively Collected Wildlife Samples
Source: Genes (Basel). 2020 Apr 18;11(4):445. doi: 10.3390/genes11040445 (PMC7230362; doi:10.3390/genes11040445)
Supplement: Supplementary file 1 [file genes-11-00445-s001.zip]

Archive with 7 entries (6 files):
- SeahLim_TextS1.docx
- __MACOSX/
- __MACOSX/._SeahLim_TextS1.docx
- Table_S4.xlsx
- __MACOSX/._Table_S4.xlsx
- SeahLim_SupplementaryMaterials_April2020_revised.docx
- __MACOSX/._SeahLim_SupplementaryMaterials_April2020_revised.docx
